# Supplementary material for: New Synthetic Analogues of Natural Polyphenols as Sirtuin 1-Activating Compounds
Source: Pharmaceuticals (Basel). 2022 Mar 10;15(3):339. doi: 10.3390/ph15030339 (PMC8949162; doi:10.3390/ph15030339)
Supplement: Supplementary file 1 [file pharmaceuticals-15-00339-s001.zip]

Archive with 1 entries (1 files):
- pharmaceuticals-1599827-supplementary.pdf
